# Supplementary material for: Integrated transcriptomic and proteomic analysis of Tritipyrum provides insights into the molecular basis of salt tolerance
Source: PeerJ. 2021 Dec 23;9:e12683. doi: 10.7717/peerj.12683 (PMC8710252; doi:10.7717/peerj.12683)
Supplement: Supplemental Information 12 [file peerj-09-12683-s012.zip]

Archive with 8 entries (6 files):
- Raw data/Plant length and dry weight.xlsx
- Raw data/qRT-PCR/
- Raw data/qRT-PCR/Actin11, Actin13.xlsx
- Raw data/qRT-PCR/ERD15, GH9B9, RFS1, CSLA01.xlsx
- Raw data/qRT-PCR/HVA1, APG10, AT3G18170.xlsx
- Raw data/qRT-PCR/PPCS1, AT3G51250, XTH24, PAO4.xlsx
- Raw data/qRT-PCR/SPDS1, AT1G68850, HSP24.1, TGA2.1.xlsx
- Raw data/
