# Supplementary material for: Integrated transcriptomic and proteomic analysis of Tritipyrum provides insights into the molecular basis of salt tolerance
Source: PeerJ. 2021 Dec 23;9:e12683. doi: 10.7717/peerj.12683 (PMC8710252; doi:10.7717/peerj.12683)
Supplement: Supplemental Information 12 [file peerj-09-12683-s012.zip › Raw data/Plant length and dry weight.xlsx]

## Sheet: Sheet1
Plant length (cm)
	Y1805 (Control)	Y1805 (Treatment)	CS (Control)	CS (Treatment)
T1	40.1583	41.325	45.95	44.4667
	42.775	41.8666	46.3666	43.725
	42.7	41.5	44.5334	44.8333
T2	44.2583	45.05	47.5533	43.5667
	44.95	45.125	48.1533	44.8
	44.375	44.85	46.8533	45.5667
T3	48.6334	50.0667	50.3917	46.1667
	51.0667	49.2417	50.5334	49.0333
	51.475	48.8583	53.9	49.7583
Plant dry weight (mg seedling-1)
	Y1805 (Control)	Y1805 (Treatment)	CS (Control)	CS (Treatment)
T1	63.5	61.5	79.3	77.9
	66.1	69.1	75.8	74.5
	62.3	62.7	74.8	74.4
T2	71.8	70.9	80	81.6
	68.4	72.1	89.7	76
	75	71.1	78	75.7
T3	81.65	78.7	101.8	90.7
	83	79.1	103.6	85.6
	80.3	78.3	102.5	83.3
