# Supplementary material for: Integrated transcriptomic and proteomic analysis of Tritipyrum provides insights into the molecular basis of salt tolerance
Source: PeerJ. 2021 Dec 23;9:e12683. doi: 10.7717/peerj.12683 (PMC8710252; doi:10.7717/peerj.12683)
Supplement: Supplemental Information 12 [file peerj-09-12683-s012.zip › Raw data/qRT-PCR/ERD15, GH9B9, RFS1, CSLA01.xlsx]

## Sheet: SYBR
		1	2	3	4	5	6	7	8	9	10	11	12
A	Content	T1	T1	T1	T1	T1	T1	T1	T1	T1	Unkn	Unkn	Unkn
A	Sample	ERD15	ERD15	ERD15	ERD15	ERD15	ERD15	ERD15	ERD15	ERD15
A	Cq	31.0424	31.3095	30.9385	31.1147	31.0125	31.4489	31.553	31.1234	31.167
A	copy number
B	Content	CK1	CK1	CK1	CK1	CK1	CK1	CK1	CK1	CK1	Unkn	Unkn	Unkn
B	Sample	ERD15	ERD15	ERD15	ERD15	ERD15	ERD15	ERD15	ERD15	ERD15
B	Cq	31.1552	31.4632	31.2894	31.0429	31.0544	31.4972	31.3668	31.1359	30.8961
B	copy number
C	Content	T1	T1	T1	T1	T1	T1	T1	T1	T1	Unkn	Unkn	Unkn
C	Sample	GH9B9	GH9B9	GH9B9	GH9B9	GH9B9	GH9B9	GH9B9	GH9B9	GH9B9
C	Cq	28.4014	28.7744	29.1735	28.8662	28.7924	28.8648	29.1246	29.3107	29.2276
C	copy number
D	Content	CK1	CK1	CK1	CK1	CK1	CK1	CK1	CK1	CK1	Unkn	Unkn	Unkn
D	Sample	GH9B9	GH9B9	GH9B9	GH9B9	GH9B9	GH9B9	GH9B9	GH9B9	GH9B9
D	Cq	25.0255	25.0853	24.866	24.895	24.8237	24.862	25.4793	25.187	25.1784
D	copy number
E	Content	T1	T1	T1	T1	T1	T1	T1	T1	T1	Unkn	Unkn	Unkn
E	Sample	RFS1	RFS1	RFS1	RFS1	RFS1	RFS1	RFS1	RFS1	RFS1
E	Cq	30.3478	30.386	30.3733	30.193	30.0922	30.8659	30.2529	30.1086	29.9667
E	copy number
F	Content	CK1	CK1	CK1	CK1	CK1	CK1	CK1	CK1	CK1	Unkn	Unkn	Unkn
F	Sample	RFS1	RFS1	RFS1	RFS1	RFS1	RFS1	RFS1	RFS1	RFS1
F	Cq	32.1613	32.2836	31.7986	32.1833	32.0661	32.3595	32.2812	32.0317	32.2362
F	copy number
G	Content	T1	T1	T1	T1	T1	T1	T1	T1	T1	Unkn	Unkn	Unkn
G	Sample	CSLA01	CSLA01	CSLA01	CSLA01	CSLA01	CSLA01	CSLA01	CSLA01	CSLA01
G	Cq	31.7097	32.0264	31.9003	31.524	31.7008	31.7298	31.3105	31.3463	32.0771
G	copy number
H	Content	CK1	CK1	CK1	CK1	CK1	CK1	CK1	CK1	CK1	Unkn	Unkn	Unkn
H	Sample	CSLA01	CSLA01	CSLA01	CSLA01	CSLA01	CSLA01	CSLA01	CSLA01	CSLA01
H	Cq	29.02	29.0235	29.0946	28.9182	28.9005	29.0337	28.8343	28.6578	29.4875
H	copy number

## Sheet: Run Information
File Name	admin_2020-12-11 13-00-49_CT021297.pcrd
Created By User	admin
Notes
ID
Run Started	12/11/2020 05:01:09 UTC
Run Ended	12/11/2020 06:13:41 UTC
Sample Vol	20
Lid Temp	105
Protocol File Name	CFX_2StepAmp+Melt.prcl
Plate Setup File Name	QuickPlate_96 wells_All Channels.pltd
Base Serial Number	CT021297
Optical Head Serial Number	785BR14273
CFX Manager Version	3.1.1517.0823.
