# Supplementary material for: Integrated transcriptomic and proteomic analysis of Tritipyrum provides insights into the molecular basis of salt tolerance
Source: PeerJ. 2021 Dec 23;9:e12683. doi: 10.7717/peerj.12683 (PMC8710252; doi:10.7717/peerj.12683)
Supplement: Supplemental Information 12 [file peerj-09-12683-s012.zip › Raw data/qRT-PCR/HVA1, APG10, AT3G18170.xlsx]

## Sheet: SYBR
		1	2	3	4	5	6	7	8	9	10	11	12
A	Content	T1	T1	T1	T1	T1	T1	T1	T1	T1	Unkn	Unkn	Unkn
A	Sample	HVA1	HVA1	HVA1	HVA1	HVA1	HVA1	HVA1	HVA1	HVA1
A	Cq	27.8145	27.467	27.5142	27.509	27.773	27.6237	27.4963	27.1192	27.6751
A	copy number
B	Content	CK1	CK1	CK1	CK1	CK1	CK1	CK1	CK1	CK1	Unkn	Unkn	Unkn
B	Sample	HVA1	HVA1	HVA1	HVA1	HVA1	HVA1	HVA1	HVA1	HVA1
B	Cq	32.7872	32.4823	32.5509	31.9809	32.2713	32.2838	32.7147	32.4582	32.5359
B	copy number
C	Content	T2	T2	T2	T2	T2	T2	T2	T2	T2	Unkn	Unkn	Unkn
C	Sample	APG10	APG10	APG10	APG10	APG10	APG10	APG10	APG10	APG10
C	Cq	32.9004	32.4446	33.2525	32.9445	33.2051	33.2251	33.31	33.0578	33.0901
C	copy number
D	Content	CK2	CK2	CK2	CK2	CK2	CK2	CK2	CK2	CK2	Unkn	Unkn	Unkn
D	Sample	APG10	APG10	APG10	APG10	APG10	APG10	APG10	APG10	APG10
D	Cq	30.8483	30.7077	30.4845	30.7054	30.7514	30.1787	30.5178	30.1462	30.5054
D	copy number
E	Content	T2	T2	T2	T2	T2	T2	T2	T2	T2	Unkn	Unkn	Unkn
E	Sample	AT3G18170	AT3G18170	AT3G18170	AT3G18170	AT3G18170	AT3G18170	AT3G18170	AT3G18170	AT3G18170
E	Cq	36.008	35.2882	35.2037	35.4546	35.4326	35.2357	35.5814	35.4658	35.9314
E	copy number
F	Content	CK2	CK2	CK2	CK2	CK2	CK2	CK2	CK2	CK2	Unkn	Unkn	Unkn
F	Sample	AT3G18170	AT3G18170	AT3G18170	AT3G18170	AT3G18170	AT3G18170	AT3G18170	AT3G18170	AT3G18170
F	Cq	32.1526	32.6337	32.1806	32.0402	32.261	31.8809	32.3561	31.9987	32.7413
F	copy number
G	Content	Unkn	Unkn	Unkn	Unkn	Unkn	Unkn	Unkn	Unkn	Unkn	Unkn	Unkn	Unkn
G	Sample
G	Cq
G	copy number
H	Content	Unkn	Unkn	Unkn	Unkn	Unkn	Unkn	Unkn	Unkn	Unkn	Unkn	Unkn	Unkn
H	Sample
H	Cq
H	copy number

## Sheet: Run Information
File Name	admin_2020-12-11 19-35-03_CT021297.pcrd
Created By User	admin
Notes
ID
Run Started	12/11/2020 11:35:20 UTC
Run Ended	12/11/2020 12:47:15 UTC
Sample Vol	20
Lid Temp	105
Protocol File Name	CFX_2StepAmp+Melt.prcl
Plate Setup File Name	QuickPlate_96 wells_All Channels.pltd
Base Serial Number	CT021297
Optical Head Serial Number	785BR14273
CFX Manager Version	3.1.1517.0823.
