# Supplementary material for: Integrated transcriptomic and proteomic analysis of Tritipyrum provides insights into the molecular basis of salt tolerance
Source: PeerJ. 2021 Dec 23;9:e12683. doi: 10.7717/peerj.12683 (PMC8710252; doi:10.7717/peerj.12683)
Supplement: Supplemental Information 12 [file peerj-09-12683-s012.zip › Raw data/qRT-PCR/PPCS1, AT3G51250, XTH24, PAO4.xlsx]

## Sheet: SYBR
		1	2	3	4	5	6	7	8	9	10	11	12
A	Content	T1	T1	T1	T1	T1	T1	T1	T1	T1	Unkn	Unkn	Unkn
A	Sample	PPCS1	PPCS1	PPCS1	PPCS1	PPCS1	PPCS1	PPCS1	PPCS1	PPCS1
A	Cq	34.0882	33.6844	33.7818	32.7728	33.8473	34.0148	33.8779	33.9644	33.984
A	copy number
B	Content	CK1	CK1	CK1	CK1	CK1	CK1	CK1	CK1	CK1	Unkn	Unkn	Unkn
B	Sample	PPCS1	PPCS1	PPCS1	PPCS1	PPCS1	PPCS1	PPCS1	PPCS1	PPCS1
B	Cq	30.6766	31.5877	31.1956	30.4443	31.1719	30.2247	30.8633	31.0792	31.0906
B	copy number
C	Content	T1	T1	T1	T1	T1	T1	T1	T1	T1	Unkn	Unkn	Unkn
C	Sample	AT3G51250	AT3G51250	AT3G51250	AT3G51250	AT3G51250	AT3G51250	AT3G51250	AT3G51250	AT3G51250
C	Cq	31.2765	31.1613	31.0954	31.1539	30.9435	31.5752	30.9738	30.8434	30.6752
C	copy number
D	Content	CK1	CK1	CK1	CK1	CK1	CK1	CK1	CK1	CK1	Unkn	Unkn	Unkn
D	Sample	AT3G51250	AT3G51250	AT3G51250	AT3G51250	AT3G51250	AT3G51250	AT3G51250	AT3G51250	AT3G51250
D	Cq	32.1455	32.0521	32.046	32.1346	31.8718	32.1909	32.1872	31.7578	32.039
D	copy number
E	Content	T1	T1	T1	T1	T1	T1	T1	T1	T1	Unkn	Unkn	Unkn
E	Sample	XTH24	XTH24	XTH24	XTH24	XTH24	XTH24	XTH24	XTH24	XTH24
E	Cq	32.5821	32.4648	32.1126	32.2857	32.3959	32.5261	31.9803	32.1529	32.2368
E	copy number
F	Content	CK1	CK1	CK1	CK1	CK1	CK1	CK1	CK1	CK1	Unkn	Unkn	Unkn
F	Sample	XTH24	XTH24	XTH24	XTH24	XTH24	XTH24	XTH24	XTH24	XTH24
F	Cq	30.3057	29.8477	29.844	29.6757	29.8324	30.142	29.9339	30.3975	30.1779
F	copy number
G	Content	T1	T1	T1	T1	T1	T1	T1	T1	T1	Unkn	Unkn	Unkn
G	Sample	PAO4	PAO4	PAO4	PAO4	PAO4	PAO4	PAO4	PAO4	PAO4
G	Cq	31.1822	31.2762	31.3138	31.2282	31.3545	31.6787	31.4562	31.0503	31.322
G	copy number
H	Content	CK1	CK1	CK1	CK1	CK1	CK1	CK1	CK1	CK1	Unkn	Unkn	Unkn
H	Sample	PAO4	PAO4	PAO4	PAO4	PAO4	PAO4	PAO4	PAO4	PAO4
H	Cq	29.2076	29.1613	29.0728	28.8233	29.0362	29.1043	29.3631	28.8325	29.1394
H	copy number

## Sheet: Run Information
File Name	admin_2020-12-11 11-34-33_CT021297.pcrd
Created By User	admin
Notes
ID
Run Started	12/11/2020 03:34:56 UTC
Run Ended	12/11/2020 04:48:05 UTC
Sample Vol	20
Lid Temp	105
Protocol File Name	CFX_2StepAmp+Melt.prcl
Plate Setup File Name	QuickPlate_96 wells_All Channels.pltd
Base Serial Number	CT021297
Optical Head Serial Number	785BR14273
CFX Manager Version	3.1.1517.0823.
