# Supplementary material for: Integrated transcriptomic and proteomic analysis of Tritipyrum provides insights into the molecular basis of salt tolerance
Source: PeerJ. 2021 Dec 23;9:e12683. doi: 10.7717/peerj.12683 (PMC8710252; doi:10.7717/peerj.12683)
Supplement: Supplemental Information 12 [file peerj-09-12683-s012.zip › Raw data/qRT-PCR/SPDS1, AT1G68850, HSP24.1, TGA2.1.xlsx]

## Sheet: SYBR
		1	2	3	4	5	6	7	8	9	10	11	12
A	Content	T2	T2	T2	T2	T2	T2	T2	T2	T2	Unkn	Unkn	Unkn
A	Sample	SPDS1	SPDS1	SPDS1	SPDS1	SPDS1	SPDS1	SPDS1	SPDS1	SPDS1
A	Cq	30.3416	30.3519	30.3904	30.341	30.0492	29.9786	30.2931	30.3057	30.1908
A	copy number
B	Content	CK2	CK2	CK2	CK2	CK2	CK2	CK2	CK2	CK2	Unkn	Unkn	Unkn
B	Sample	SPDS1	SPDS1	SPDS1	SPDS1	SPDS1	SPDS1	SPDS1	SPDS1	SPDS1
B	Cq	29.8771	29.947	30.0334	30.0372	30.2362	29.5356	29.4787	29.6835	29.7487
B	copy number
C	Content	T2	T2	T2	T2	T2	T2	T2	T2	T2	Unkn	Unkn	Unkn
C	Sample	AT1G68850	AT1G68850	AT1G68850	AT1G68850	AT1G68850	AT1G68850	AT1G68850	AT1G68850	AT1G68850
C	Cq	29.9046	29.5551	29.636	30.0054	30.2611	29.6486	29.6091	30.2579	30.3978
C	copy number
D	Content	CK2	CK2	CK2	CK2	CK2	CK2	CK2	CK2	CK2	Unkn	Unkn	Unkn
D	Sample	AT1G68850	AT1G68850	AT1G68850	AT1G68850	AT1G68850	AT1G68850	AT1G68850	AT1G68850	AT1G68850
D	Cq	29.5527	29.3806	29.6273	29.8448	30.1861	29.8548	29.9166	30.043	29.686
D	copy number
E	Content	T2	T2	T2	T2	T2	T2	T2	T2	T2	Unkn	Unkn	Unkn
E	Sample	HSP24.1	HSP24.1	HSP24.1	HSP24.1	HSP24.1	HSP24.1	HSP24.1	HSP24.1	HSP24.1
E	Cq	32.3563	31.8397	32.2209	32.6029	32.7144	32.3343	31.9324	31.9089	32.3271
E	copy number
F	Content	CK2	CK2	CK2	CK2	CK2	CK2	CK2	CK2	CK2	Unkn	Unkn	Unkn
F	Sample	HSP24.1	HSP24.1	HSP24.1	HSP24.1	HSP24.1	HSP24.1	HSP24.1	HSP24.1	HSP24.1
F	Cq	26.5689	26.4755	26.4087	26.2413	26.5619	26.5612	26.3667	26.3038	26.2743
F	copy number
G	Content	T2	T2	T2	T2	T2	T2	T2	T2	T2	Unkn	Unkn	Unkn
G	Sample	TGA2.1	TGA2.1	TGA2.1	TGA2.1	TGA2.1	TGA2.1	TGA2.1	TGA2.1	TGA2.1
G	Cq	30.2997	30.3958	29.9255	30.1071	30.1878	29.5672	29.8924	30.0166	29.9782
G	copy number
H	Content	CK2	CK2	CK2	CK2	CK2	CK2	CK2	CK2	CK2	Unkn	Unkn	Unkn
H	Sample	TGA2.1	TGA2.1	TGA2.1	TGA2.1	TGA2.1	TGA2.1	TGA2.1	TGA2.1	TGA2.1
H	Cq	27.4222	27.2753	27.1613	27.0871	27.1902	26.9024	27.0675	27.253	27.3463
H	copy number

## Sheet: Run Information
File Name	admin_2020-12-11 15-44-00_CT021297.pcrd
Created By User	admin
Notes
ID
Run Started	12/11/2020 07:44:15 UTC
Run Ended	12/11/2020 08:56:41 UTC
Sample Vol	20
Lid Temp	105
Protocol File Name	CFX_2StepAmp+Melt.prcl
Plate Setup File Name	QuickPlate_96 wells_All Channels.pltd
Base Serial Number	CT021297
Optical Head Serial Number	785BR14273
CFX Manager Version	3.1.1517.0823.
